# Supplementary material for: Maternal Supplementation with Cow’s Milk Naturally Enriched with PUFA Alters the Metabolism of Sows and the Fatty Acid Profile of the Offspring
Source: Nutrients. 2021 Jun 5;13(6):1942. doi: 10.3390/nu13061942 (PMC8228345; doi:10.3390/nu13061942)
Supplement: Supplementary file 1 [file nutrients-13-01942-s001.zip]

Archive with 1 entries (1 files):
- nutrients-1176856-supplementary.pdf
